# Supplementary material for: Analytical and Clinical Validation of a Plasma Fibroblast Growth Factor 21 ELISA Kit Using an Automated Platform in Steatotic Liver Disease
Source: Biomolecules. 2025 Jun 16;15(6):877. doi: 10.3390/biom15060877 (PMC12190780; doi:10.3390/biom15060877)
Supplement: Supplementary file 1 [file biomolecules-15-00877-s001.zip]

Archive with 1 entries (1 files):
- biomolecules-3651881-supplementary.pdf
